# Supplementary material for: Different wheat cultivars exhibit variable responses to inoculation with arbuscular mycorrhizal fungi from organic and conventional farms
Source: PLoS One. 2020 May 29;15(5):e0233878. doi: 10.1371/journal.pone.0233878 (PMC7259642; doi:10.1371/journal.pone.0233878)
Supplement: S1 File — (CSV) [file pone.0233878.s005.csv]

Inoculum	Cultivar	Plant	Height (cm)	Root weigth(g)	Shoot weight(g)	Grain weight(g)	Proportional grain weight (%)	Root colonization (%)
Conventional	DIA	6.1	119	2.35	5.16	4.02	0.54	NA
Conventional	DIA	6.2	113	2.44	5.99	4.16	0.49	39
Conventional	DIA	6.3	113	2.27	5.79	3.72	0.46	48
Conventional	DIA	6.4	121	2.44	7.37	5.09	0.52	46
Conventional	DIA	6.5	112	2.32	7.04	4.87	0.52	51
Conventional	DIA	6.6	119	2.23	5.03	3.11	0.43	NA
Conventional	DIA	6.7	110	2.30	6.14	3.38	0.40	NA
Conventional	DIA	6.8	109	2.32	4.53	2.78	0.41	NA
Conventional	DIA	6.9	109	2.62	8.13	4.74	0.44	NA
Conventional	DIA	6.10	109	2.37	6.35	3.82	0.44	NA
Organic	DIA	6.1	113	2.31	5.73	3.47	0.43	37
Organic	DIA	6.2	109	2.29	5.99	3.56	0.43	38
Organic	DIA	6.3	128	2.26	3.79	2.51	0.41	NA
Organic	DIA	6.4	123	2.31	5.48	3.36	0.43	16
Organic	DIA	6.5	119	2.69	7.57	3.02	0.29	NA
Organic	DIA	6.6	113	2.45	5.90	3.38	0.40	NA
Organic	DIA	6.7	127	2.26	4.22	2.93	0.45	NA
Organic	DIA	6.8	109	2.29	5.25	3.44	0.46	40
Organic	DIA	6.9	109	2.31	6.71	4.48	0.50	NA
Organic	DIA	6.10	130	2.31	6.52	3.96	0.45	NA
Conventional	PIK	5.1	99	2.07	3.64	2.72	0.48	NA
Conventional	PIK	5.2	92	2.33	3.65	1.95	0.33	24
Conventional	PIK	5.3	99	2.06	2.62	1.78	0.38	4
Conventional	PIK	5.4	82	2.06	3.46	2.56	0.46	NA
Conventional	PIK	5.5	94	2.08	4.39	3.78	0.58	NA
Conventional	PIK	5.6	92	2.45	6.53	4.08	0.45	NA
Conventional	PIK	5.7	75	2.22	4.99	2.75	0.38	17
Conventional	PIK	5.8	88	2.11	3.86	2.86	0.48	NA
Conventional	PIK	5.9	96	2.02	3.02	1.87	0.37	NA
Conventional	PIK	5.10	92	2.10	4.21	3.07	0.49	NA
Organic	PIK	5.1	114	2.44	5.58	4.93	0.62	NA
Organic	PIK	5.2	106	2.13	4.47	3.87	0.59	17
Organic	PIK	5.3	117	2.34	5.18	5.36	0.71	NA
Organic	PIK	5.4	107	2.36	4.70	3.99	0.56	NA
Organic	PIK	5.5	106	2.54	5.47	4.06	0.51	21
Organic	PIK	5.6	101	2.41	6.22	4.83	0.56	NA
Organic	PIK	5.7	99	2.39	5.46	4.83	0.62	43
Organic	PIK	5.8	111	2.26	4.64	4.44	0.64	NA
Organic	PIK	5.9	109	2.29	4.41	3.95	0.59	NA
Organic	PIK	5.10	104	2.35	5.35	4.39	0.57	NA
Conventional	TAH	4.1	97	2.26	4.96	3.52	0.49	NA
Conventional	TAH	4.2	103	2.16	3.71	2.40	0.41	NA
Conventional	TAH	4.3	110	2.31	4.39	2.93	0.44	NA
Conventional	TAH	4.4	105	2.28	5.89	3.93	0.48	NA
Conventional	TAH	4.5	102	2.63	7.38	4.97	0.50	NA
Conventional	TAH	4.6	101	2.23	3.89	2.91	0.48	NA
Conventional	TAH	4.7	95	2.29	4.63	3.26	0.47	26
Conventional	TAH	4.8	94	2.39	5.35	4.00	0.52	NA
Conventional	TAH	4.9	100	2.29	4.45	3.21	0.48	NA
Conventional	TAH	4.10	102	2.68	6.72	4.22	0.45	NA
Organic	TAH	4.1	109	2.17	4.37	3.86	0.59	NA
Organic	TAH	4.2	110	2.43	6.27	3.47	0.40	NA
Organic	TAH	4.3	107	2.43	5.66	3.60	0.44	NA
Organic	TAH	4.4	108	2.34	6.72	3.65	0.40	40
Organic	TAH	4.5	107	2.29	5.87	3.75	0.46	NA
Organic	TAH	4.6	75	2.31	6.47	4.16	0.47	NA
Organic	TAH	4.7	109	2.32	5.67	3.19	0.40	NA
Organic	TAH	4.8	110	2.67	6.23	2.67	0.30	17
Organic	TAH	4.9	104	2.32	5.43	3.81	0.49	NA
Organic	TAH	4.10	107	2.36	7.23	4.16	0.43	20
Conventional	RUN	3.1	83	2.01	3.59	1.17	0.21	NA
Conventional	RUN	3.2	91	1.95	2.49	2.78	0.63	NA
Conventional	RUN	3.3	90	2.20	5.30	3.23	0.43	NA
Conventional	RUN	3.4	89	2.15	4.09	3.37	0.54	NA
Conventional	RUN	3.5	97	2.14	4.96	3.29	0.46	NA
Conventional	RUN	3.6	79	2.50	7.11	5.81	0.60	NA
Conventional	RUN	3.7	82	2.18	3.54	2.37	0.41	NA
Conventional	RUN	3.8	87	2.23	4.53	3.79	0.56	NA
Conventional	RUN	3.9	77	2.15	3.15	2.46	0.46	34
Conventional	RUN	3.10	98	2.29	4.89	4.51	0.63	NA
Organic	RUN	3.1	81	2.10	3.18	1.30	0.25	NA
Organic	RUN	3.2	86	2.13	2.54	0.54	0.12	70
Organic	RUN	3.3	NA	NA	NA	NA	NA	NA
Organic	RUN	3.4	93	2.27	5.32	2.83	0.37	32
Organic	RUN	3.5	95	2.04	4.10	3.18	0.52	NA
Organic	RUN	3.6	NA	NA	NA	NA	NA	NA
Organic	RUN	3.7	88	2.23	4.75	4.43	0.63	24
Organic	RUN	3.8	82	2.40	5.47	3.89	0.49	NA
Organic	RUN	3.9	90	2.12	2.93	0.00	0.00	20
Organic	RUN	3.10	83	2.33	4.34	3.30	0.49	NA
Conventional	ARA	1.1	75	2.33	5.38	6.25	0.81	NA
Conventional	ARA	1.2	79	2.38	5.27	6.56	0.86	39
Conventional	ARA	1.3	78	2.09	4.23	3.63	0.57	NA
Conventional	ARA	1.4	77	2.35	5.55	5.66	0.72	NA
Conventional	ARA	1.5	81	2.19	4.17	5.10	0.80	NA
Conventional	ARA	1.6	82	2.22	5.40	5.62	0.74	52
Conventional	ARA	1.7	79	2.20	4.24	4.11	0.64	NA
Conventional	ARA	1.8	73	2.22	4.91	4.82	0.68	NA
Conventional	ARA	1.9	73	2.37	6.54	5.27	0.59	56
Conventional	ARA	1.10	75	2.63	6.38	6.11	0.68	25
Organic	ARA	1.1	79	2.39	5.49	4.82	0.61	NA
Organic	ARA	1.2	75	2.48	4.80	4.20	0.58	NA
Organic	ARA	1.3	83	2.36	5.35	4.53	0.59	33
Organic	ARA	1.4	76	2.17	4.07	3.36	0.54	21
Organic	ARA	1.5	83	2.26	3.84	3.07	0.50	NA
Organic	ARA	1.6	84	2.49	4.82	4.23	0.58	NA
Organic	ARA	1.7	76	2.45	3.15	3.28	0.59	19
Organic	ARA	1.8	99	2.26	3.72	2.89	0.48	35
Organic	ARA	1.9	82	2.24	3.73	3.46	0.58	NA
Organic	ARA	1.10	72	2.28	4.19	3.86	0.60	32
Conventional	SOR	2.1	80	2.16	4.72	4.11	0.60	NA
Conventional	SOR	2.2	88	2.19	4.97	2.70	0.38	NA
Conventional	SOR	2.3	94	2.21	4.03	4.41	0.71	NA
Conventional	SOR	2.4	84	2.27	5.05	4.01	0.55	25
Conventional	SOR	2.5	80	2.14	4.54	3.33	0.50	NA
Conventional	SOR	2.6	79	2.20	4.83	3.69	0.52	NA
Conventional	SOR	2.7	82	2.41	5.34	4.02	0.52	NA
Conventional	SOR	2.8	82	2.34	5.64	3.76	0.47	27
Conventional	SOR	2.9	87	2.33	4.10	0.00	0.00	NA
Conventional	SOR	2.10	91	2.28	4.04	2.91	0.46	NA
Organic	SOR	2.1	86	2.31	4.93	3.25	0.45	NA
Organic	SOR	2.2	90	2.29	4.70	3.52	0.50	NA
Organic	SOR	2.3	94	2.22	3.83	2.42	0.40	26
Organic	SOR	2.4	97	2.27	3.81	2.99	0.49	4
Organic	SOR	2.5	95	2.26	4.69	3.08	0.44	NA
Organic	SOR	2.6	86	2.17	3.72	2.76	0.47	NA
Organic	SOR	2.7	85	2.17	3.32	2.88	0.52	32
Organic	SOR	2.8	87	2.20	3.90	3.51	0.58	11
Organic	SOR	2.9	91	2.22	4.54	3.51	0.52	36
Organic	SOR	2.10	84	2.48	5.17	4.17	0.55	NA
